# Supplementary material for: Six3 demarcates the anterior-most developing brain region in bilaterian animals
Source: EvoDevo. 2010 Dec 29;1:14. doi: 10.1186/2041-9139-1-14 (PMC3025827; doi:10.1186/2041-9139-1-14)
Supplement: Additional file 2 — Supplementary methods. Steinmetz_SupplMethods.xls is an Excel Spreadsheet containing primer sequences, template source and PCR programs used to clone six3 and otx genes presented in the paper. [file 2041-9139-1-14-S2.XLS]

## Sheet: Sheet1
	Primer sequence
Pdu-six3 fragment
forward	GARGARACIGGiGAYATHGAR
forward nested	ATGTGGYTIGARGCICAYTA
reverse	RTTYTTRAACCARTTICCIAC
reverse nested	GGRTTIGGRTAIGGRTCYTG
Eka-six3 and Stm-six3 fragment
forward	ACNGTNTGYGARACNYTIGARGA
forward nested	NCAYGGNAARYTNCARGCIATG
reverse	AACCARTTNCCNACYTGIGTIGG
reverse nested	TNGGRTTNGGRTANGGRTCYTG
Eka-six3 RACE
forward	GGTAAATTGCAGGCGATGTGGCTA
forward nested	GCCCACTATCAAGAGGCGGAAAAGT
reverse	TCCGCCTCTTGATAGTGGGCTTTCTA
reverse nested	CTAGCCACATCGCCTGCAATTTACC
Stm-six3 RACE
3'RACE forward	CCGCGTGCGCAAAAAGTTCC
5'RACE reverse	GCCTCCCGCGCAGTTTTTCC
Plo-six3 (primers used for a general Hox gene PCR screen)
forward	CARMGWAARAARMGWAARCC
reverse	CKNCKRTTYTGRAACCA
Eka-otx fragment (as in Browne et al. 2006)
forward	CAGMGGMGGGARMGIACIACITTY
reverse	GCCCKCCKRTTYTTRAACCAIACYTG
Eka-otx RACE
3' RACE forward	GGACGACGTTCACAAGGGCACAAT
3' RACE forward nested	CCAGAATCAAGGGTACAGACCTGT
5' RACE reverse	CCGCCTGTTTTTGAACCAGACCTGT
5' RACE reverse nested	GTGAACGTCGTCCGTTCCCTCCTCT
Stm-otx
forward	CGTAAGCAACGTMGIGARMGNAC
reverse	CTTAGCGCGACKRTTYTT+B43RAA
Stm-otx 3'RACE forward	CGCCCAATTGGATGTTTTGGAAG
Plo-otx
forward	GTAARCARMGTMGNGARMGNAC
forward nested	ACGACTTTYACKMGNRCNCA
reverse (also for nested)	TGAACTCTKGAYTCTGGNARATT
Plo-otx 5' RACE primers
reverse	GGGAGATTGATTTTCATCGCGACTTCTTCG
reverse nested	CGCATGAATATGTCTGGGTAGCGAGTC
Plo-six3 primers
3'RACE forward	GGAACCAGCTGCGGAGAGGTGGGCGAGG
3'RACE forward nested	GAAAGAACGAGAAATCTGTTGCGAG
5' RACE reverse	CCAACTTGTGTCGGCGTGAGTCCAG
5' RACE reverse nested	CCGCCAGATGTCGTTTACGACCGGG
Tc-six3 primers
forward	ATATGGCGCTCGGACTCG
reverse	CGTACGGTATATATCACGTCAGTCT
PCR reactions	DNA template
Pdu-six3 fragment	48h λ-ZAP phage library (kindly provided by C. Heimann, Mainz)	1min 94°C, 2min 43°C, 4min 72°C (5x), 1min 94°C, 2min 48°C, 4min 72°C (35x), 10min 72°C
Eka-six3 fragment	E. kanangrensis genomic DNA	15 min 95 °C (1x), 1 min 95 °C, 1 min 43°C, 1 min 72°C (5x), 1 min 95°C, 1 min 48°C, 1 min 72°C (35x), 5 min 72°C
Eka-six3 fragment nested		2 min 95°C (1x), 30 sec 95°C, 30 sec 48°C, 45 sec 72°C (40x), 5 min 72°C
Eka-otx fragment	E. kanangrensis genomic DNA	10 min 95°C (1x), 30 sec 94°C, 45 sec 50°C, 30 sec 72°C (30x), 5 min 72°C
All Eka RACEs	E. kanangrensis embryonic cDNA library, M13f- and M13r-anchored	15 min 95°C (1x), 30 sec 94°C, 30 sec 65°C-56°C, 2 min 72°C (10x), 30 sec 94°C, 30 sec 55°C, 2 min 72°C (30x)
Plo-otx fragment	genomic DNA	15 min 95°C(1x), 30sec 95°C, 40sec 52°C, 2min 72°C (35x), 10min 72°C, hold on 10°C
Plo-six3 fragment	genomic DNA	15min 95°C(1x), 1min 94°C, 1min 50°C, 1min 72°C (35x), 10min 72°C, hold on 10°C
RACE for Plo-otx and Plo-six3	BD SMART RACE kit cDNA (Clontech) of mixed dev. stages	15min 95°C (1x), 30sec 94°C, 3min 72°C (5x), 30sec 94°C, 30sec 70°C, 3min 72°C (5x), 30sec 94°C, 30sec 67°C, 3min 72°C (5x), 30sec 94°C, 30sec 65°C, 3min 72°C (22x), 10min 72°C, hold on 10°C
Tc-six3	mixed stages (0-24h) cDNA library	3min 95°C (1x), 30sec 94°C, 1min40sec 60°C, 2min 72°C (30x), 5min 72°C, hold at 8°C
Stm-otx and Stm-six3 fragments	mixed dev. stages cDNA	5min 95°C (1x), 30sec 94°C, 30sec 46°C, 30sec 72°C (5x), 30sec 94°C, 30sec 50°C, 30sec 72°C (5x), 30sec 94°C, 30sec 52°C, 30sec 72°C (25x)
RACE for Stm-otx and Stm-six3	BD SMART RACE kit cDNA (Clontech) of mixed dev. stages
